# Supplementary material for: The Obligate Symbiont “Candidatus Megaira polyxenophila” Has Variable Effects on the Growth of Different Host Species
Source: Front Microbiol. 2020 Jul 8;11:1425. doi: 10.3389/fmicb.2020.01425 (PMC7360802; doi:10.3389/fmicb.2020.01425)
Supplement: TABLE S1 — Data sheet for fitness analysis. [file Table_1.XLSX]

## Sheet: Pasqualetti_et al
Result	species	AB	inf.1	salinity	day	replicate	fitness	sample	tr
si	LgJac	no	si	0	0	1	6	LgJac_no_0_1	no LgJac 0
no	LgJac	si	no	0	0	1	7	LgJac_si_0_1	si LgJac 0
si	LgJac	no	si	0	0	2	5.6	LgJac_no_0_2	no LgJac 0
no	LgJac	si	no	0	0	2	4.3	LgJac_si_0_2	si LgJac 0
si	LgJac	no	si	0	0	3	7.3	LgJac_no_0_3	no LgJac 0
no	LgJac	si	no	0	0	3	6	LgJac_si_0_3	si LgJac 0
si	LgJac	no	si	2	0	1	7.3	LgJac_no_2_1	no LgJac 2
no	LgJac	si	no	2	0	1	8	LgJac_si_2_1	si LgJac 2
si	LgJac	no	si	2	0	2	6	LgJac_no_2_2	no LgJac 2
no	LgJac	si	no	2	0	2	4	LgJac_si_2_2	si LgJac 2
si	LgJac	no	si	2	0	3	4.6	LgJac_no_2_3	no LgJac 2
no	LgJac	si	no	2	0	3	8	LgJac_si_2_3	si LgJac 2
si	LgJac	no	si	4.5	0	1	3.6	LgJac_no_4.5_1	no LgJac 4.5
no	LgJac	si	no	4.5	0	1	2.6	LgJac_si_4.5_1	si LgJac 4.5
si	LgJac	no	si	4.5	0	2	6	LgJac_no_4.5_2	no LgJac 4.5
no	LgJac	si	no	4.5	0	2	5.6	LgJac_si_4.5_2	si LgJac 4.5
si	LgJac	no	si	4.5	0	3	6.6	LgJac_no_4.5_3	no LgJac 4.5
no	LgJac	si	no	4.5	0	3	4.6	LgJac_si_4.5_3	si LgJac 4.5
si	YE9	no	si	0	0	1	8	YE9_no_0_1	no YE9 0
no	YE9	si	no	0	0	1	6	YE9_si_0_1	si YE9 0
si	YE9	no	si	0	0	2	4.3	YE9_no_0_2	no YE9 0
no	YE9	si	no	0	0	2	5.3	YE9_si_0_2	si YE9 0
si	YE9	no	si	0	0	3	4.3	YE9_no_0_3	no YE9 0
no	YE9	si	no	0	0	3	7	YE9_si_0_3	si YE9 0
si	YE9	no	si	2	0	1	7	YE9_no_2_1	no YE9 2
no	YE9	si	no	2	0	1	6.3	YE9_si_2_1	si YE9 2
si	YE9	no	si	2	0	2	4.3	YE9_no_2_2	no YE9 2
no	YE9	si	no	2	0	2	10	YE9_si_2_2	si YE9 2
si	YE9	no	si	2	0	3	4.6	YE9_no_2_3	no YE9 2
no	YE9	si	no	2	0	3	5	YE9_si_2_3	si YE9 2
si	YE9	no	si	4.5	0	1	5.3	YE9_no_4.5_1	no YE9 4.5
no	YE9	si	no	4.5	0	1	5	YE9_si_4.5_1	si YE9 4.5
si	YE9	no	si	4.5	0	2	7	YE9_no_4.5_2	no YE9 4.5
no	YE9	si	no	4.5	0	2	4.3	YE9_si_4.5_2	si YE9 4.5
si	YE9	no	si	4.5	0	3	4.6	YE9_no_4.5_3	no YE9 4.5
no	YE9	si	no	4.5	0	3	5.3	YE9_si_4.5_3	si YE9 4.5
si	LgJac	no	si	0	3	1	21.3	LgJac_no_0_1	no LgJac 0
no	LgJac	si	no	0	3	1	8.3	LgJac_si_0_1	si LgJac 0
si	LgJac	no	si	0	3	2	21.3	LgJac_no_0_2	no LgJac 0
no	LgJac	si	no	0	3	2	7.3	LgJac_si_0_2	si LgJac 0
si	LgJac	no	si	0	3	3	18	LgJac_no_0_3	no LgJac 0
no	LgJac	si	no	0	3	3	4	LgJac_si_0_3	si LgJac 0
si	LgJac	no	si	2	3	1	16	LgJac_no_2_1	no LgJac 2
no	LgJac	si	no	2	3	1	5.6	LgJac_si_2_1	si LgJac 2
si	LgJac	no	si	2	3	2	22	LgJac_no_2_2	no LgJac 2
no	LgJac	si	no	2	3	2	5.3	LgJac_si_2_2	si LgJac 2
si	LgJac	no	si	2	3	3	20	LgJac_no_2_3	no LgJac 2
no	LgJac	si	no	2	3	3	6.3	LgJac_si_2_3	si LgJac 2
si	LgJac	no	si	4.5	3	1	17.33	LgJac_no_4.5_1	no LgJac 4.5
no	LgJac	si	no	4.5	3	1	4.6	LgJac_si_4.5_1	si LgJac 4.5
si	LgJac	no	si	4.5	3	2	20	LgJac_no_4.5_2	no LgJac 4.5
no	LgJac	si	no	4.5	3	2	3.3	LgJac_si_4.5_2	si LgJac 4.5
si	LgJac	no	si	4.5	3	3	20.6	LgJac_no_4.5_3	no LgJac 4.5
no	LgJac	si	no	4.5	3	3	5.3	LgJac_si_4.5_3	si LgJac 4.5
si	YE9	no	si	0	3	1	17	YE9_no_0_1	no YE9 0
no	YE9	si	no	0	3	1	14	YE9_si_0_1	si YE9 0
si	YE9	no	si	0	3	2	15.3	YE9_no_0_2	no YE9 0
no	YE9	si	no	0	3	2	19	YE9_si_0_2	si YE9 0
si	YE9	no	si	0	3	3	22.6	YE9_no_0_3	no YE9 0
no	YE9	si	no	0	3	3	18.66	YE9_si_0_3	si YE9 0
si	YE9	no	si	2	3	1	25.3	YE9_no_2_1	no YE9 2
no	YE9	si	no	2	3	1	21.3	YE9_si_2_1	si YE9 2
si	YE9	no	si	2	3	2	24	YE9_no_2_2	no YE9 2
no	YE9	si	no	2	3	2	22.33	YE9_si_2_2	si YE9 2
si	YE9	no	si	2	3	3	10	YE9_no_2_3	no YE9 2
no	YE9	si	no	2	3	3	17.66	YE9_si_2_3	si YE9 2
si	YE9	no	si	4.5	3	1	30	YE9_no_4.5_1	no YE9 4.5
no	YE9	si	no	4.5	3	1	19	YE9_si_4.5_1	si YE9 4.5
si	YE9	no	si	4.5	3	2	23.3	YE9_no_4.5_2	no YE9 4.5
no	YE9	si	no	4.5	3	2	18	YE9_si_4.5_2	si YE9 4.5
si	YE9	no	si	4.5	3	3	22.66	YE9_no_4.5_3	no YE9 4.5
no	YE9	si	no	4.5	3	3	24.3	YE9_si_4.5_3	si YE9 4.5
si	LgJac	no	si	0	7	1	22	LgJac_no_0_1	no LgJac 0
no	LgJac	si	no	0	7	1	9.3	LgJac_si_0_1	si LgJac 0
si	LgJac	no	si	0	7	2	17.3	LgJac_no_0_2	no LgJac 0
no	LgJac	si	no	0	7	2	8	LgJac_si_0_2	si LgJac 0
si	LgJac	no	si	0	7	3	19.3	LgJac_no_0_3	no LgJac 0
no	LgJac	si	no	0	7	3	3.6	LgJac_si_0_3	si LgJac 0
si	LgJac	no	si	2	7	1	17.3	LgJac_no_2_1	no LgJac 2
no	LgJac	si	no	2	7	1	7	LgJac_si_2_1	si LgJac 2
si	LgJac	no	si	2	7	2	18.6	LgJac_no_2_2	no LgJac 2
no	LgJac	si	no	2	7	2	8	LgJac_si_2_2	si LgJac 2
si	LgJac	no	si	2	7	3	24.6	LgJac_no_2_3	no LgJac 2
no	LgJac	si	no	2	7	3	6.3	LgJac_si_2_3	si LgJac 2
si	LgJac	no	si	4.5	7	1	22	LgJac_no_4.5_1	no LgJac 4.5
no	LgJac	si	no	4.5	7	1	6.3	LgJac_si_4.5_1	si LgJac 4.5
si	LgJac	no	si	4.5	7	2	27.3	LgJac_no_4.5_2	no LgJac 4.5
no	LgJac	si	no	4.5	7	2	7.3	LgJac_si_4.5_2	si LgJac 4.5
si	LgJac	no	si	4.5	7	3	26.6	LgJac_no_4.5_3	no LgJac 4.5
no	LgJac	si	no	4.5	7	3	9	LgJac_si_4.5_3	si LgJac 4.5
si	YE9	no	si	0	7	1	20.6	YE9_no_0_1	no YE9 0
no	YE9	si	no	0	7	1	17.3	YE9_si_0_1	si YE9 0
si	YE9	no	si	0	7	2	18	YE9_no_0_2	no YE9 0
no	YE9	si	no	0	7	2	27.3	YE9_si_0_2	si YE9 0
si	YE9	no	si	0	7	3	26	YE9_no_0_3	no YE9 0
no	YE9	si	no	0	7	3	35.3	YE9_si_0_3	si YE9 0
si	YE9	no	si	2	7	1	16	YE9_no_2_1	no YE9 2
no	YE9	si	no	2	7	1	25.3	YE9_si_2_1	si YE9 2
si	YE9	no	si	2	7	2	17.3	YE9_no_2_2	no YE9 2
no	YE9	si	no	2	7	2	30	YE9_si_2_2	si YE9 2
si	YE9	no	si	2	7	3	24.6	YE9_no_2_3	no YE9 2
no	YE9	si	no	2	7	3	26	YE9_si_2_3	si YE9 2
si	YE9	no	si	4.5	7	1	25.3	YE9_no_4.5_1	no YE9 4.5
no	YE9	si	no	4.5	7	1	26	YE9_si_4.5_1	si YE9 4.5
si	YE9	no	si	4.5	7	2	23.3	YE9_no_4.5_2	no YE9 4.5
no	YE9	si	no	4.5	7	2	30.6	YE9_si_4.5_2	si YE9 4.5
si	YE9	no	si	4.5	7	3	33.3	YE9_no_4.5_3	no YE9 4.5
no	YE9	si	no	4.5	7	3	30	YE9_si_4.5_3	si YE9 4.5
si	LgJac	no	si	0	10	1	38.6	LgJac_no_0_1	no LgJac 0
no	LgJac	si	no	0	10	1	10.6	LgJac_si_0_1	si LgJac 0
si	LgJac	no	si	0	10	2	23.3	LgJac_no_0_2	no LgJac 0
no	LgJac	si	no	0	10	2	10.3	LgJac_si_0_2	si LgJac 0
si	LgJac	no	si	0	10	3	36.6	LgJac_no_0_3	no LgJac 0
no	LgJac	si	no	0	10	3	11.3	LgJac_si_0_3	si LgJac 0
si	LgJac	no	si	2	10	1	23.3	LgJac_no_2_1	no LgJac 2
no	LgJac	si	no	2	10	1	19	LgJac_si_2_1	si LgJac 2
si	LgJac	no	si	2	10	2	43.3	LgJac_no_2_2	no LgJac 2
no	LgJac	si	no	2	10	2	12.3	LgJac_si_2_2	si LgJac 2
si	LgJac	no	si	2	10	3	31.6	LgJac_no_2_3	no LgJac 2
no	LgJac	si	no	2	10	3	12.3	LgJac_si_2_3	si LgJac 2
si	LgJac	no	si	4.5	10	1	28.3	LgJac_no_4.5_1	no LgJac 4.5
no	LgJac	si	no	4.5	10	1	8.3	LgJac_si_4.5_1	si LgJac 4.5
si	LgJac	no	si	4.5	10	2	35	LgJac_no_4.5_2	no LgJac 4.5
no	LgJac	si	no	4.5	10	2	12	LgJac_si_4.5_2	si LgJac 4.5
si	LgJac	no	si	4.5	10	3	25	LgJac_no_4.5_3	no LgJac 4.5
no	LgJac	si	no	4.5	10	3	11.6	LgJac_si_4.5_3	si LgJac 4.5
si	YE9	no	si	0	10	1	19.3	YE9_no_0_1	no YE9 0
no	YE9	si	no	0	10	1	34	YE9_si_0_1	si YE9 0
si	YE9	no	si	0	10	2	28.6	YE9_no_0_2	no YE9 0
no	YE9	si	no	0	10	2	32	YE9_si_0_2	si YE9 0
si	YE9	no	si	0	10	3	24	YE9_no_0_3	no YE9 0
no	YE9	si	no	0	10	3	34.6	YE9_si_0_3	si YE9 0
si	YE9	no	si	2	10	1	28.6	YE9_no_2_1	no YE9 2
no	YE9	si	no	2	10	1	28.6	YE9_si_2_1	si YE9 2
si	YE9	no	si	2	10	2	26.6	YE9_no_2_2	no YE9 2
no	YE9	si	no	2	10	2	26	YE9_si_2_2	si YE9 2
si	YE9	no	si	2	10	3	30.6	YE9_no_2_3	no YE9 2
no	YE9	si	no	2	10	3	27.3	YE9_si_2_3	si YE9 2
si	YE9	no	si	4.5	10	1	51.3	YE9_no_4.5_1	no YE9 4.5
no	YE9	si	no	4.5	10	1	26.6	YE9_si_4.5_1	si YE9 4.5
si	YE9	no	si	4.5	10	2	34.6	YE9_no_4.5_2	no YE9 4.5
no	YE9	si	no	4.5	10	2	30.6	YE9_si_4.5_2	si YE9 4.5
si	YE9	no	si	4.5	10	3	40.6	YE9_no_4.5_3	no YE9 4.5
no	YE9	si	no	4.5	10	3	24	YE9_si_4.5_3	si YE9 4.5
si	LgJac	no	si	0	14	1	28.3	LgJac_no_0_1	no LgJac 0
no	LgJac	si	no	0	14	1	14.6	LgJac_si_0_1	si LgJac 0
si	LgJac	no	si	0	14	2	26.6	LgJac_no_0_2	no LgJac 0
no	LgJac	si	no	0	14	2	22	LgJac_si_0_2	si LgJac 0
si	LgJac	no	si	0	14	3	28.3	LgJac_no_0_3	no LgJac 0
no	LgJac	si	no	0	14	3	10.6	LgJac_si_0_3	si LgJac 0
si	LgJac	no	si	2	14	1	33.3	LgJac_no_2_1	no LgJac 2
no	LgJac	si	no	2	14	1	15.3	LgJac_si_2_1	si LgJac 2
si	LgJac	no	si	2	14	2	28.3	LgJac_no_2_2	no LgJac 2
no	LgJac	si	no	2	14	2	17.3	LgJac_si_2_2	si LgJac 2
si	LgJac	no	si	2	14	3	26.6	LgJac_no_2_3	no LgJac 2
no	LgJac	si	no	2	14	3	15.3	LgJac_si_2_3	si LgJac 2
si	LgJac	no	si	4.5	14	1	33.3	LgJac_no_4.5_1	no LgJac 4.5
no	LgJac	si	no	4.5	14	1	15.3	LgJac_si_4.5_1	si LgJac 4.5
si	LgJac	no	si	4.5	14	2	31.6	LgJac_no_4.5_2	no LgJac 4.5
no	LgJac	si	no	4.5	14	2	21.3	LgJac_si_4.5_2	si LgJac 4.5
si	LgJac	no	si	4.5	14	3	40	LgJac_no_4.5_3	no LgJac 4.5
no	LgJac	si	no	4.5	14	3	10	LgJac_si_4.5_3	si LgJac 4.5
si	YE9	no	si	0	14	1	38	YE9_no_0_1	no YE9 0
no	YE9	si	no	0	14	1	20.6	YE9_si_0_1	si YE9 0
si	YE9	no	si	0	14	2	38	YE9_no_0_2	no YE9 0
no	YE9	si	no	0	14	2	32	YE9_si_0_2	si YE9 0
si	YE9	no	si	0	14	3	46.6	YE9_no_0_3	no YE9 0
no	YE9	si	no	0	14	3	29.3	YE9_si_0_3	si YE9 0
si	YE9	no	si	2	14	1	58.3	YE9_no_2_1	no YE9 2
no	YE9	si	no	2	14	1	26.6	YE9_si_2_1	si YE9 2
si	YE9	no	si	2	14	2	60	YE9_no_2_2	no YE9 2
no	YE9	si	no	2	14	2	28	YE9_si_2_2	si YE9 2
si	YE9	no	si	2	14	3	75	YE9_no_2_3	no YE9 2
no	YE9	si	no	2	14	3	23.3	YE9_si_2_3	si YE9 2
si	YE9	no	si	4.5	14	1	65	YE9_no_4.5_1	no YE9 4.5
no	YE9	si	no	4.5	14	1	24.6	YE9_si_4.5_1	si YE9 4.5
si	YE9	no	si	4.5	14	2	55	YE9_no_4.5_2	no YE9 4.5
no	YE9	si	no	4.5	14	2	28	YE9_si_4.5_2	si YE9 4.5
si	YE9	no	si	4.5	14	3	73.3	YE9_no_4.5_3	no YE9 4.5
no	YE9	si	no	4.5	14	3	23.3	YE9_si_4.5_3	si YE9 4.5
si	LgJac	no	si	0	17	1	43.3	LgJac_no_0_1	no LgJac 0
no	LgJac	si	no	0	17	1	15.3	LgJac_si_0_1	si LgJac 0
si	LgJac	no	si	0	17	2	13.3	LgJac_no_0_2	no LgJac 0
no	LgJac	si	no	0	17	2	18	LgJac_si_0_2	si LgJac 0
si	LgJac	no	si	0	17	3	21.6	LgJac_no_0_3	no LgJac 0
no	LgJac	si	no	0	17	3	30.6	LgJac_si_0_3	si LgJac 0
si	LgJac	no	si	2	17	1	36.6	LgJac_no_2_1	no LgJac 2
no	LgJac	si	no	2	17	1	16	LgJac_si_2_1	si LgJac 2
si	LgJac	no	si	2	17	2	40	LgJac_no_2_2	no LgJac 2
no	LgJac	si	no	2	17	2	25.3	LgJac_si_2_2	si LgJac 2
si	LgJac	no	si	2	17	3	26.6	LgJac_no_2_3	no LgJac 2
no	LgJac	si	no	2	17	3	16.6	LgJac_si_2_3	si LgJac 2
si	LgJac	no	si	4.5	17	1	35	LgJac_no_4.5_1	no LgJac 4.5
no	LgJac	si	no	4.5	17	1	18	LgJac_si_4.5_1	si LgJac 4.5
si	LgJac	no	si	4.5	17	2	10	LgJac_no_4.5_2	no LgJac 4.5
no	LgJac	si	no	4.5	17	2	20	LgJac_si_4.5_2	si LgJac 4.5
si	LgJac	no	si	4.5	17	3	21.6	LgJac_no_4.5_3	no LgJac 4.5
no	LgJac	si	no	4.5	17	3	23.3	LgJac_si_4.5_3	si LgJac 4.5
si	YE9	no	si	0	17	1	58.3	YE9_no_0_1	no YE9 0
no	YE9	si	no	0	17	1	32.6	YE9_si_0_1	si YE9 0
si	YE9	no	si	0	17	2	50	YE9_no_0_2	no YE9 0
no	YE9	si	no	0	17	2	21.3	YE9_si_0_2	si YE9 0
si	YE9	no	si	0	17	3	73.3	YE9_no_0_3	no YE9 0
no	YE9	si	no	0	17	3	14.6	YE9_si_0_3	si YE9 0
si	YE9	no	si	2	17	1	51.6	YE9_no_2_1	no YE9 2
no	YE9	si	no	2	17	1	33.3	YE9_si_2_1	si YE9 2
no	YE9	no	si	2	17	2	20.6	YE9_no_2_2	no YE9 2
no	YE9	si	no	2	17	2	35.3	YE9_si_2_2	si YE9 2
si	YE9	no	si	2	17	3	81.6	YE9_no_2_3	no YE9 2
no	YE9	si	no	2	17	3	38	YE9_si_2_3	si YE9 2
no	YE9	no	si	4.5	17	1	63.3	YE9_no_4.5_1	no YE9 4.5
no	YE9	si	no	4.5	17	1	38	YE9_si_4.5_1	si YE9 4.5
si	YE9	no	si	4.5	17	2	56.6	YE9_no_4.5_2	no YE9 4.5
no	YE9	si	no	4.5	17	2	26.6	YE9_si_4.5_2	si YE9 4.5
no	YE9	no	si	4.5	17	3	80	YE9_no_4.5_3	no YE9 4.5
no	YE9	si	no	4.5	17	3	24	YE9_si_4.5_3	si YE9 4.5
si	LgJac	no	si	0	21	1	25	LgJac_no_0_1	no LgJac 0
no	LgJac	si	no	0	21	1	35	LgJac_si_0_1	si LgJac 0
si	LgJac	no	si	0	21	2	28.3	LgJac_no_0_2	no LgJac 0
no	LgJac	si	no	0	21	2	43.3	LgJac_si_0_2	si LgJac 0
si	LgJac	no	si	0	21	3	33.3	LgJac_no_0_3	no LgJac 0
no	LgJac	si	no	0	21	3	38.3	LgJac_si_0_3	si LgJac 0
si	LgJac	no	si	2	21	1	15	LgJac_no_2_1	no LgJac 2
no	LgJac	si	no	2	21	1	30	LgJac_si_2_1	si LgJac 2
si	LgJac	no	si	2	21	2	30	LgJac_no_2_2	no LgJac 2
no	LgJac	si	no	2	21	2	28.3	LgJac_si_2_2	si LgJac 2
si	LgJac	no	si	2	21	3	13.3	LgJac_no_2_3	no LgJac 2
no	LgJac	si	no	2	21	3	31.6	LgJac_si_2_3	si LgJac 2
si	LgJac	no	si	4.5	21	1	26.6	LgJac_no_4.5_1	no LgJac 4.5
no	LgJac	si	no	4.5	21	1	30	LgJac_si_4.5_1	si LgJac 4.5
si	LgJac	no	si	4.5	21	2	25	LgJac_no_4.5_2	no LgJac 4.5
no	LgJac	si	no	4.5	21	2	20	LgJac_si_4.5_2	si LgJac 4.5
si	LgJac	no	si	4.5	21	3	26.6	LgJac_no_4.5_3	no LgJac 4.5
no	LgJac	si	no	4.5	21	3	18.3	LgJac_si_4.5_3	si LgJac 4.5
si	YE9	no	si	0	21	1	80	YE9_no_0_1	no YE9 0
no	YE9	si	no	0	21	1	26.6	YE9_si_0_1	si YE9 0
si	YE9	no	si	0	21	2	56.6	YE9_no_0_2	no YE9 0
no	YE9	si	no	0	21	2	18.3	YE9_si_0_2	si YE9 0
si	YE9	no	si	0	21	3	71.6	YE9_no_0_3	no YE9 0
no	YE9	si	no	0	21	3	20	YE9_si_0_3	si YE9 0
si	YE9	no	si	2	21	1	60	YE9_no_2_1	no YE9 2
no	YE9	si	no	2	21	1	33.3	YE9_si_2_1	si YE9 2
no	YE9	no	no	2	21	2	76.6	YE9_no_2_2	no YE9 2
no	YE9	si	no	2	21	2	38.3	YE9_si_2_2	si YE9 2
no	YE9	no	si	2	21	3	78.3	YE9_no_2_3	no YE9 2
no	YE9	si	no	2	21	3	21.6	YE9_si_2_3	si YE9 2
no	YE9	no	no	4.5	21	1	78.3	YE9_no_4.5_1	no YE9 4.5
no	YE9	si	no	4.5	21	1	25	YE9_si_4.5_1	si YE9 4.5
no	YE9	no	si	4.5	21	2	56.6	YE9_no_4.5_2	no YE9 4.5
no	YE9	si	no	4.5	21	2	28.3	YE9_si_4.5_2	si YE9 4.5
no	YE9	no	no	4.5	21	3	60	YE9_no_4.5_3	no YE9 4.5
no	YE9	si	no	4.5	21	3	31.6	YE9_si_4.5_3	si YE9 4.5
si	LgJac	no	si	0	24	1	21.6	LgJac_no_0_1	no LgJac 0
no	LgJac	si	no	0	24	1	17	LgJac_si_0_1	si LgJac 0
si	LgJac	no	si	0	24	2	20	LgJac_no_0_2	no LgJac 0
no	LgJac	si	no	0	24	2	22.3	LgJac_si_0_2	si LgJac 0
si	LgJac	no	si	0	24	3	18.3	LgJac_no_0_3	no LgJac 0
no	LgJac	si	no	0	24	3	15.6	LgJac_si_0_3	si LgJac 0
si	LgJac	no	si	2	24	1	20	LgJac_no_2_1	no LgJac 2
no	LgJac	si	no	2	24	1	16	LgJac_si_2_1	si LgJac 2
si	LgJac	no	si	2	24	2	20	LgJac_no_2_2	no LgJac 2
no	LgJac	si	no	2	24	2	14.3	LgJac_si_2_2	si LgJac 2
si	LgJac	no	si	2	24	3	21.6	LgJac_no_2_3	no LgJac 2
no	LgJac	si	no	2	24	3	14	LgJac_si_2_3	si LgJac 2
si	LgJac	no	si	4.5	24	1	15	LgJac_no_4.5_1	no LgJac 4.5
no	LgJac	si	no	4.5	24	1	11.3	LgJac_si_4.5_1	si LgJac 4.5
si	LgJac	no	si	4.5	24	2	26.6	LgJac_no_4.5_2	no LgJac 4.5
no	LgJac	si	no	4.5	24	2	7.6	LgJac_si_4.5_2	si LgJac 4.5
no	LgJac	no	si	4.5	24	3	21.6	LgJac_no_4.5_3	no LgJac 4.5
no	LgJac	si	no	4.5	24	3	9.3	LgJac_si_4.5_3	si LgJac 4.5
si	YE9	no	si	0	24	1	50	YE9_no_0_1	no YE9 0
no	YE9	si	no	0	24	1	13.3	YE9_si_0_1	si YE9 0
si	YE9	no	si	0	24	2	58.3	YE9_no_0_2	no YE9 0
no	YE9	si	no	0	24	2	16.6	YE9_si_0_2	si YE9 0
si	YE9	no	si	0	24	3	60	YE9_no_0_3	no YE9 0
no	YE9	si	no	0	24	3	15	YE9_si_0_3	si YE9 0
si	YE9	no	si	2	24	1	45	YE9_no_2_1	no YE9 2
no	YE9	si	no	2	24	1	40	YE9_si_2_1	si YE9 2
no	YE9	no	no	2	24	2	48.3	YE9_no_2_2	no YE9 2
no	YE9	si	no	2	24	2	30	YE9_si_2_2	si YE9 2
no	YE9	no	no	2	24	3	68.3	YE9_no_2_3	no YE9 2
no	YE9	si	no	2	24	3	36.6	YE9_si_2_3	si YE9 2
no	YE9	no	no	4.5	24	1	53.3	YE9_no_4.5_1	no YE9 4.5
no	YE9	si	no	4.5	24	1	26.6	YE9_si_4.5_1	si YE9 4.5
no	YE9	no	no	4.5	24	2	51.6	YE9_no_4.5_2	no YE9 4.5
no	YE9	si	no	4.5	24	2	28.3	YE9_si_4.5_2	si YE9 4.5
no	YE9	no	no	4.5	24	3	46.6	YE9_no_4.5_3	no YE9 4.5
no	YE9	si	no	4.5	24	3	30	YE9_si_4.5_3	si YE9 4.5
si	LgJac	no	si	0	28	1	23.3	LgJac_no_0_1	no LgJac 0
no	LgJac	si	no	0	28	1	19.6	LgJac_si_0_1	si LgJac 0
si	LgJac	no	si	0	28	2	28.3	LgJac_no_0_2	no LgJac 0
no	LgJac	si	no	0	28	2	24	LgJac_si_0_2	si LgJac 0
si	LgJac	no	si	0	28	3	18.3	LgJac_no_0_3	no LgJac 0
no	LgJac	si	no	0	28	3	22	LgJac_si_0_3	si LgJac 0
no	LgJac	no	si	2	28	1	21.6	LgJac_no_2_1	no LgJac 2
no	LgJac	si	no	2	28	1	16	LgJac_si_2_1	si LgJac 2
no	LgJac	no	si	2	28	2	8.3	LgJac_no_2_2	no LgJac 2
no	LgJac	si	no	2	28	2	13.3	LgJac_si_2_2	si LgJac 2
no	LgJac	no	si	2	28	3	8.3	LgJac_no_2_3	no LgJac 2
no	LgJac	si	no	2	28	3	17.3	LgJac_si_2_3	si LgJac 2
si	LgJac	no	si	4.5	28	1	20	LgJac_no_4.5_1	no LgJac 4.5
no	LgJac	si	no	4.5	28	1	16.6	LgJac_si_4.5_1	si LgJac 4.5
no	LgJac	no	si	4.5	28	2	33.3	LgJac_no_4.5_2	no LgJac 4.5
no	LgJac	si	no	4.5	28	2	14.6	LgJac_si_4.5_2	si LgJac 4.5
no	LgJac	no	no	4.5	28	3	15	LgJac_no_4.5_3	no LgJac 4.5
no	LgJac	si	no	4.5	28	3	14	LgJac_si_4.5_3	si LgJac 4.5
si	YE9	no	si	0	28	1	63.3	YE9_no_0_1	no YE9 0
no	YE9	si	no	0	28	1	23.3	YE9_si_0_1	si YE9 0
si	YE9	no	si	0	28	2	66.6	YE9_no_0_2	no YE9 0
no	YE9	si	no	0	28	2	18.3	YE9_si_0_2	si YE9 0
no	YE9	no	si	0	28	3	41.6	YE9_no_0_3	no YE9 0
no	YE9	si	no	0	28	3	13.3	YE9_si_0_3	si YE9 0
si	YE9	no	si	2	28	1	80	YE9_no_2_1	no YE9 2
no	YE9	si	no	2	28	1	28.3	YE9_si_2_1	si YE9 2
no	YE9	no	no	2	28	2	63.3	YE9_no_2_2	no YE9 2
no	YE9	si	no	2	28	2	40	YE9_si_2_2	si YE9 2
no	YE9	no	no	2	28	3	65	YE9_no_2_3	no YE9 2
no	YE9	si	no	2	28	3	18.3	YE9_si_2_3	si YE9 2
no	YE9	no	no	4.5	28	1	71.6	YE9_no_4.5_1	no YE9 4.5
no	YE9	si	no	4.5	28	1	35	YE9_si_4.5_1	si YE9 4.5
no	YE9	no	no	4.5	28	2	40	YE9_no_4.5_2	no YE9 4.5
no	YE9	si	no	4.5	28	2	21.6	YE9_si_4.5_2	si YE9 4.5
no	YE9	no	no	4.5	28	3	50	YE9_no_4.5_3	no YE9 4.5
no	YE9	si	no	4.5	28	3	28.3	YE9_si_4.5_3	si YE9 4.5
